# Supplementary material for: Systematic identification of protein combinations mediating chromatin looping
Source: Nat Commun. 2016 Jul 27;7:12249. doi: 10.1038/ncomms12249 (PMC4974460; doi:10.1038/ncomms12249)
Supplement: Supplementary Data 1 — Simulated networks and expression data generated by Genetweaver 3.1. [file ncomms12249-s2.xlsx]

## Sheet: Sheet1
GM12878	K562
ENCSR000AKA	ENCSR000AKO
ENCSR000AKB	ENCSR000AKP
ENCSR000AKC	ENCSR000AKQ
ENCSR000AKD	ENCSR000AKR
ENCSR000AKE	ENCSR000AKS
ENCSR000AKF	ENCSR000AKT
ENCSR000AKG	ENCSR000AKU
ENCSR000AKH	ENCSR000AKV
ENCSR000AKI	ENCSR000AKW
ENCSR000AKJ	ENCSR000AKX
ENCSR000AOV	ENCSR000AKY
ENCSR000AOW	ENCSR000APC
ENCSR000AOX	ENCSR000APD
ENCSR000ARD	ENCSR000APE
ENCSR000BGC	ENCSR000AQA
ENCSR000BGD	ENCSR000AQB
ENCSR000BGE	ENCSR000AQD
ENCSR000BGF	ENCSR000AQE
ENCSR000BGH	ENCSR000AQF
ENCSR000BGI	ENCSR000AQG
ENCSR000BGJ	ENCSR000AQH
ENCSR000BGP	ENCSR000AQI
ENCSR000BGQ	ENCSR000AQJ
ENCSR000BGR	ENCSR000ATJ
ENCSR000BGS	ENCSR000ATL
ENCSR000BGT	ENCSR000ATM
ENCSR000BGU	ENCSR000ATT
ENCSR000BGY	ENCSR000ATU
ENCSR000BGZ	ENCSR000ATV
ENCSR000BHA	ENCSR000ATW
ENCSR000BHB	ENCSR000ATX
ENCSR000BHC	ENCSR000ATY
ENCSR000BHD	ENCSR000ATZ
ENCSR000BHJ	ENCSR000AUA
ENCSR000BHK	ENCSR000AUB
ENCSR000BIF	ENCSR000AUC
ENCSR000BJD	ENCSR000AUT
ENCSR000BJE	ENCSR000AVD
ENCSR000BJY	ENCSR000AVE
ENCSR000BJZ	ENCSR000BGG
ENCSR000BKA	ENCSR000BGW
ENCSR000BKB	ENCSR000BGX
ENCSR000BMB	ENCSR000BKF
ENCSR000BMI	ENCSR000BKH
ENCSR000BMQ	ENCSR000BKM
ENCSR000BMS	ENCSR000BKO
ENCSR000BMY	ENCSR000BKQ
ENCSR000BND	ENCSR000BKR
ENCSR000BNF	ENCSR000BKS
ENCSR000BNG	ENCSR000BKT
ENCSR000BNP	ENCSR000BKU
ENCSR000BNQ	ENCSR000BKV
ENCSR000BQK	ENCSR000BLI
ENCSR000BQL	ENCSR000BLJ
ENCSR000BQM	ENCSR000BLK
ENCSR000BQS	ENCSR000BLO
ENCSR000BQT	ENCSR000BLP
ENCSR000BQZ	ENCSR000BLR
ENCSR000BRG	ENCSR000BMD
ENCSR000BRH	ENCSR000BME
ENCSR000BRI	ENCSR000BMG
ENCSR000BRN	ENCSR000BMH
ENCSR000BRU	ENCSR000BMR
ENCSR000BRX	ENCSR000BMV
ENCSR000BUF	ENCSR000BMW
ENCSR000BVP	ENCSR000BNE
ENCSR000DKT	ENCSR000BNK
ENCSR000DKU	ENCSR000BNL
ENCSR000DKV	ENCSR000BNM
ENCSR000DKW	ENCSR000BNN
ENCSR000DNM	ENCSR000BNU
ENCSR000DNN	ENCSR000BNV
ENCSR000DNO	ENCSR000BNW
ENCSR000DNP	ENCSR000BPJ
ENCSR000DNQ	ENCSR000BQY
ENCSR000DRV	ENCSR000BRJ
ENCSR000DRW	ENCSR000BRK
ENCSR000DRX	ENCSR000BRQ
ENCSR000DRY	ENCSR000BRR
ENCSR000DRZ	ENCSR000BRS
ENCSR000DYP	ENCSR000BRT
ENCSR000DYQ	ENCSR000BRW
ENCSR000DYR	ENCSR000BSO
ENCSR000DYS	ENCSR000BVY
ENCSR000DYT	ENCSR000DJW
ENCSR000DYU	ENCSR000DJX
ENCSR000DYV	ENCSR000DJY
ENCSR000DYW	ENCSR000DJZ
ENCSR000DYX	ENCSR000DKA
ENCSR000DYY	ENCSR000DKB
ENCSR000DYZ	ENCSR000DKC
ENCSR000DZA	ENCSR000DKD
ENCSR000DZB	ENCSR000DKE
ENCSR000DZC	ENCSR000DKF
ENCSR000DZD	ENCSR000DKG
ENCSR000DZE	ENCSR000DKH
ENCSR000DZF	ENCSR000DLY
ENCSR000DZG	ENCSR000DLZ
ENCSR000DZH	ENCSR000DMA
ENCSR000DZI	ENCSR000DMB
ENCSR000DZJ	ENCSR000DNZ
ENCSR000DZK	ENCSR000DOA
ENCSR000DZL	ENCSR000DOB
ENCSR000DZM	ENCSR000DOC
ENCSR000DZN	ENCSR000DOD
ENCSR000DZO	ENCSR000DOE
ENCSR000DZP	ENCSR000DOF
ENCSR000DZQ	ENCSR000DOG
ENCSR000DZR	ENCSR000DOH
ENCSR000DZS	ENCSR000DOI
ENCSR000DZU	ENCSR000DOJ
ENCSR000DZV	ENCSR000DOK
ENCSR000DZW	ENCSR000DWA
ENCSR000DZX	ENCSR000DWB
ENCSR000DZY	ENCSR000DWC
ENCSR000DZZ	ENCSR000DWD
ENCSR000EAA	ENCSR000DWE
ENCSR000EAB	ENCSR000EFN
ENCSR000EAC	ENCSR000EFO
ENCSR000EAD	ENCSR000EFP
ENCSR000EAF	ENCSR000EFQ
ENCSR000EAG	ENCSR000EFR
ENCSR000EUJ	ENCSR000EFS
ENCSR000EUL	ENCSR000EFT
ENCSR000EUM	ENCSR000EFU
ENCSR000EYU	ENCSR000EFV
ENCSR000EYV	ENCSR000EFW
ENCSR000EYW	ENCSR000EFX
ENCSR000EYX	ENCSR000EFY
ENCSR000EYZ	ENCSR000EFZ
	ENCSR000EGA
	ENCSR000EGB
	ENCSR000EGC
	ENCSR000EGD
	ENCSR000EGE
	ENCSR000EGF
	ENCSR000EGG
	ENCSR000EGH
	ENCSR000EGI
	ENCSR000EGJ
	ENCSR000EGK
	ENCSR000EGL
	ENCSR000EGM
	ENCSR000EGN
	ENCSR000EGO
	ENCSR000EGP
	ENCSR000EGQ
	ENCSR000EGR
	ENCSR000EGS
	ENCSR000EGT
	ENCSR000EGU
	ENCSR000EGV
	ENCSR000EGW
	ENCSR000EGX
	ENCSR000EGY
	ENCSR000EGZ
	ENCSR000EHA
	ENCSR000EHB
	ENCSR000EHC
	ENCSR000EHD
	ENCSR000EHE
	ENCSR000EHF
	ENCSR000EHG
	ENCSR000EHH
	ENCSR000EHI
	ENCSR000EHJ
	ENCSR000EHK
	ENCSR000EHL
	ENCSR000EHM
	ENCSR000EHN
	ENCSR000EHO
	ENCSR000EHP
	ENCSR000EHQ
	ENCSR000EVX
	ENCSR000EVY
	ENCSR000EVZ
	ENCSR000EWA
	ENCSR000EWB
	ENCSR000EWC
	ENCSR000EWD
	ENCSR000EWE
	ENCSR000EWF
	ENCSR000EWG
	ENCSR000EWH
	ENCSR000EWI
	ENCSR000EWJ
	ENCSR000EWK
	ENCSR000EWL
	ENCSR000EWM
	ENCSR000EWN
	ENCSR000EZT
	ENCSR000EZU
	ENCSR000EZV
	ENCSR000EZW
	ENCSR000EZX
	ENCSR000FAA
	ENCSR000FAB
	ENCSR000FAC
	ENCSR000FAD
	ENCSR000FAE
	ENCSR000FAF
	ENCSR000FAG
	ENCSR000FAH
	ENCSR000FAI
	ENCSR000FAJ
	ENCSR000FAK
	ENCSR000FAT
	ENCSR000FAU
	ENCSR000FAV
	ENCSR000FAW
	ENCSR000FAX
	ENCSR000FAY
	ENCSR000FAZ
	ENCSR000FBA
	ENCSR000FBB
	ENCSR000FBC
	ENCSR000FCA
	ENCSR000FCB
	ENCSR000FCC
	ENCSR000FCD
	ENCSR000FCE
	ENCSR000FCF
	ENCSR824WND
	ENCSR828WYU
	ENCSR830KKO
	ENCSR896JFO
