# Supplementary material for: Systematic identification of protein combinations mediating chromatin looping
Source: Nat Commun. 2016 Jul 27;7:12249. doi: 10.1038/ncomms12249 (PMC4974460; doi:10.1038/ncomms12249)
Supplement: Supplementary Data 2 — Centrality of DBPs in GM12878 network. [file ncomms12249-s3.xlsx]

## Sheet: net022.tsv
Protein	Node degree	Rank (degree)	Eigenvector centrality	Rank (eigen)	Average Rank
EP300	56	1	1	1	1
CREB1	31	3	0.882835	2	2.5
EBF1	38	2	0.806097	4	3
CHD2	26	4	0.810938	3	3.5
TBL1XR1	26	5	0.760597	6	5.5
BCLAF1	24	7	0.791614	5	6
MAX	24	8	0.727621	7	7.5
PAX5	26	6	0.668512	10	8
YY1	24	9	0.694286	8	8.5
PML	22	10	0.621447	14	12
RCOR1	21	11	0.646465	13	12
MAZ	20	13	0.658852	11	12
BHLHE40	20	14	0.650528	12	13
SP1	18	19	0.68838	9	14
MXI1	20	15	0.581417	16	15.5
STAT1	19	18	0.618331	15	16.5
ATF2	21	12	0.491054	22	17
MTA3	20	16	0.555026	18	17
RUNX3	20	17	0.524328	20	18.5
POU2F2	18	20	0.509413	21	20.5
CHD1	15	23	0.546944	19	21
ELK1	14	26	0.561625	17	21.5
FOXM1	18	21	0.48484	23	22
SRF	15	24	0.424297	27	25.5
POLR2A	16	22	0.41006	30	26
E2F4	12	30	0.477434	24	27
IRF4	14	27	0.418338	28	27.5
TCF12	12	31	0.43337	26	28.5
ESRRA	11	33	0.444869	25	29
SIN3A	12	32	0.412971	29	30.5
NFIC	15	25	0.358606	37	31
EGR1	14	28	0.363865	36	32
STAT5A	13	29	0.366986	35	32
TAF1	11	34	0.402532	32	33
WRNIP1	10	36	0.406682	31	33.5
MEF2C	10	37	0.383871	34	35.5
RFX5	9	42	0.386296	33	37.5
ELF1	10	38	0.312128	41	39.5
POLR2AphosphoS5	10	39	0.307892	42	40.5
POLR2AphosphoS2	9	43	0.345204	38	40.5
ZEB1	9	44	0.333153	39	41.5
CEBPB	10	40	0.289577	44	42
TBP	9	45	0.326609	40	42.5
H3K4me3	11	35	0.255207	51	43
H3K9ac	10	41	0.287262	45	43
REST	8	47	0.300973	43	45
BCL11A	9	46	0.282109	47	46.5
MEF2A	8	48	0.282261	46	47
H2AFZ	8	49	0.268918	49	49
NRF1	7	52	0.273699	48	50
TCF3	8	50	0.230066	52	51
USF2	6	54	0.26438	50	52
NFATC1	8	51	0.192159	57	54
RELA	6	55	0.211715	53	54
STAT3	6	56	0.194968	54	55
BATF	7	53	0.18319	58	55.5
ETS1	4	62	0.194604	55	58.5
PBX3	4	63	0.193952	56	59.5
BCL3	6	57	0.15886	64	60.5
H3K27ac	5	59	0.164038	62	60.5
MAFK	4	64	0.172638	59	61.5
SREBF1	4	65	0.172638	60	62.5
H3K4me2	5	60	0.14111	67	63.5
ZBTB33	4	66	0.17238	61	63.5
ZNF143	6	58	0.115191	71	64.5
BRCA1	4	67	0.162178	63	65
CUX1	4	68	0.150313	65	66.5
GABPA	5	61	0.092419	75	68
SPI1	3	70	0.142953	66	68
SREBF2	3	71	0.139285	68	69.5
IKZF1	3	72	0.12505	69	70.5
RXRA	3	73	0.123355	70	71.5
USF1	4	69	0.0894876	76	72.5
H3K4me1	3	74	0.112486	72	73
JUND	3	75	0.0967174	74	74.5
MYC	2	79	0.104334	73	76
H3K79me2	2	80	0.0725105	77	78.5
CTCF	3	76	0.00752358	82	79
ZNF384	1	81	0.0577678	78	79.5
RAD21	3	77	0.00752358	83	80
IRF3	1	82	0.0577678	79	80.5
SMC3	3	78	0.00752358	84	81
NFYB	1	83	0.0577678	80	81.5
SIX5	1	84	0.0577678	81	82.5
ATF3	0	85	5.99308e-18	85	85
EZH2	0	86	5.99308e-18	86	86
FOS	0	87	5.99308e-18	87	87
H3K27me3	0	88	5.99308e-18	88	88
H3K36me3	0	89	5.99308e-18	89	89
H3K9me3	0	90	5.99308e-18	90	90
H4K20me1	0	91	5.99308e-18	91	91
KAT2A	0	92	5.99308e-18	92	92
NFE2	0	93	5.99308e-18	93	93
NFYA	0	94	5.99308e-18	94	94
NR2C2	0	95	5.99308e-18	95	95
POLR3G	0	96	5.99308e-18	96	96
SUPT20H	0	97	5.99308e-18	97	97
ZNF274	0	98	5.99308e-18	98	98
