# Supplementary material for: Systematic identification of protein combinations mediating chromatin looping
Source: Nat Commun. 2016 Jul 27;7:12249. doi: 10.1038/ncomms12249 (PMC4974460; doi:10.1038/ncomms12249)
Supplement: Supplementary Data 4 — All DBP cliques found in GM12878. [file ncomms12249-s5.xlsx]

## Sheet: net011
1D-dominant		PPI		3D-dominant				mix				Direct	No	Total
BCL11A	IRF4	Indirect		EP300	POLR2A	Direct		MTA3	STAT5A	Indirect	2D	1	2	55
GABPA	SRF	Indirect		EP300	H3K27ac	NA		ATF2	NFIC	Indirect	3D	6	13	52
POLR2A	TAF1	Indirect		EP300	POLR2AphosphoS5	NA		MTA3	PML	Indirect	Mix	38	30	329
H3K27ac	H3K9ac	NA		EP300	H3K9ac	NA		RAD21	SMC3	Direct
BCL3	NFATC1	Indirect		EP300	H3K4me3	NA		FOXM1	MTA3	Indirect
H3K4me1	H3K4me2	NA		EBF1	SIN3A	Indirect		ATF2	FOXM1	Indirect
H3K4me2	H3K4me3	NA		EBF1	NFIC	Indirect		FOXM1	PML	Indirect
POLR2AphosphoS2	POLR2AphosphoS5	NA		EBF1	POLR2A	Indirect		PML	STAT5A	Indirect
H3K9ac	POLR2A	NA		EP300	SRF	Indirect		CTCF	RAD21	Direct
H3K27ac	H3K4me3	NA		EBF1	TCF3	Indirect		POLR2A	POLR2AphosphoS5	NA
STAT3	TBL1XR1	Indirect		EBF1	H3K27ac	NA		H3K4me3	H3K9ac	NA
H3K4me3	H3K79me2	NA		EBF1	POLR2AphosphoS5	NA		ATF2	RUNX3	Indirect
BCL3	STAT5A	Indirect		EBF1	H3K9ac	NA		ATF2	MTA3	Indirect
BCL11A	TCF12	Indirect		EBF1	H3K4me3	NA		NFIC	RUNX3	Indirect
MAZ	ZNF143	No		EP300	H2AFZ	Indirect		FOXM1	RUNX3	Indirect
E2F4	RCOR1	Indirect		EBF1	IKZF1	No		FOXM1	STAT5A	Indirect
SIN3A	STAT1	Indirect		EBF1	SRF	Indirect		ATF2	PML	Direct
BCL3	NFIC	Indirect		EBF1	TAF1	No		MTA3	RUNX3	Indirect
CHD1	STAT1	Indirect		EP300	PBX3	No		CEBPB	MTA3	Indirect
POLR2A	POU2F2	Indirect		EP300	H3K79me2	NA		CEBPB	FOXM1	Indirect
ELK1	STAT1	Indirect		EBF1	MEF2C	No		FOXM1	NFIC	Indirect
STAT1	YY1	Indirect		ATF2	H3K27ac	NA		ATF2	CEBPB	Direct
TAF1	YY1	Indirect		EP300	REST	Indirect		NFATC1	STAT5A	Indirect
E2F4	EP300	Indirect		EBF1	ELF1	Indirect		CEBPB	PML	Indirect
SREBF1	TBL1XR1	Indirect		EBF1	EGR1	Indirect		MTA3	NFIC	Indirect
CUX1	RCOR1	Indirect		EP300	ETS1	Direct		MTA3	NFATC1	Indirect
ESRRA	FOXM1	Indirect		EBF1	ELK1	Indirect		EP300	TBL1XR1	Indirect
E2F4	TBL1XR1	Indirect		EBF1	STAT1	Indirect		NFATC1	NFIC	Indirect
H3K4me3	POLR2A	NA		EBF1	USF2	No		ATF2	NFATC1	Indirect
NRF1	STAT1	Indirect		ATF2	H3K9ac	NA		BCL11A	EP300	Indirect
BCL3	RUNX3	Indirect		EBF1	H2AFZ	No		CTCF	SMC3	Direct
E2F4	STAT1	Indirect		EP300	MYC	Direct		BHLHE40	EP300	Indirect
SIN3A	YY1	Indirect		CHD2	H3K9ac	NA		CEBPB	NFIC	Indirect
CUX1	STAT3	Indirect		EBF1	POLR2AphosphoS2	NA		NFATC1	PML	Direct
NRF1	RCOR1	Indirect		EP300	ZEB1	Direct		NFIC	PML	Indirect
POLR2AphosphoS5	POU2F2	NA		EBF1	REST	No		CEBPB	STAT5A	Direct
TCF12	YY1	Indirect		CREB1	REST	Indirect		PML	RUNX3	Direct
ELF1	YY1	Indirect		PAX5	USF1	Indirect		EP300	RCOR1	Indirect
STAT1	ZNF143	Indirect		EBF1	SPI1	Indirect		CREB1	PML	Indirect
YY1	ZNF143	Indirect		EP300	H3K4me2	NA		CHD2	EP300	Indirect
CHD1	YY1	Indirect		EBF1	ZEB1	No		PAX5	SP1	Indirect
GABPA	POLR2A	Indirect		CHD2	EGR1	Indirect		MAX	MXI1	Direct
E2F4	ELK1	Indirect		BHLHE40	EGR1	Indirect		RUNX3	STAT5A	Indirect
POLR2A	SRF	Indirect		EBF1	PBX3	No		MAZ	MXI1	No
GABPA	USF1	Indirect		IRF4	WRNIP1	Indirect		RCOR1	TBL1XR1	Indirect
ELF1	MAX	No		EP300	H3K4me1	NA		CHD2	MAZ	No
E2F4	YY1	Indirect		EBF1	H3K4me2	NA		CREB1	MTA3	Indirect
WRNIP1	YY1	Indirect		BHLHE40	SREBF2	Indirect		MXI1	SIN3A	Direct
MAFK	TBL1XR1	Indirect		EP300	RXRA	Direct		CREB1	FOXM1	Indirect
ESRRA	YY1	Indirect		CREB1	ZEB1	Indirect		FOXM1	NFATC1	No
POLR2A	SIN3A	Indirect		EP300	ZBTB33	Indirect		CHD2	MXI1	Indirect
H3K4me3	POLR2AphosphoS5	NA		EGR1	H3K9ac	NA		BHLHE40	TBL1XR1	Indirect
IKZF1	NFIC	Indirect		PAX5	SPI1	Indirect		SMC3	ZNF143	Indirect
MAFK	RCOR1	Indirect		CREB1	WRNIP1	Indirect		CEBPB	RUNX3	Indirect
H3K4me3	SIN3A	NA		BHLHE40	ZEB1	Indirect		PAX5	TCF12	Indirect
H3K9ac	TAF1	NA		MAZ	ZEB1	No		EP300	SP1	Direct
H2AFZ	MTA3	Indirect		CREB1	PBX3	Indirect		ATF2	MEF2A	Indirect
BRCA1	CHD2	Indirect		POU2F2	ZBTB33	Indirect		MAX	MAZ	Indirect
NRF1	YY1	Indirect		FOXM1	RXRA	Indirect		EP300	IRF4	Indirect
POLR2A	TCF3	Indirect		EBF1	MYC	Indirect		ATF2	EP300	Direct
H2AFZ	MAX	Indirect		EBF1	H3K4me1	NA		BCLAF1	CREB1	Indirect
MAFK	MXI1	Indirect		POU2F2	WRNIP1	Indirect		BCL11A	RUNX3	Indirect
SREBF2	TBL1XR1	Indirect		EP300	SIX5	No		CHD2	RCOR1	Indirect
STAT1	WRNIP1	Indirect		BHLHE40	WRNIP1	Indirect		BHLHE40	MXI1	Indirect
BRCA1	MAX	Indirect		EP300	NFYB	Indirect		CREB1	RUNX3	Indirect
BRCA1	STAT1	Direct		EBF1	WRNIP1	No		BATF	IRF4	Direct
ETS1	YY1	Indirect		BHLHE40	BRCA1	Indirect		EP300	TBP	Direct
				BCL3	POLR2AphosphoS5	NA		BHLHE40	CHD2	Indirect
				EBF1	ZBTB33	No		CEBPB	NFATC1	Indirect
				BHLHE40	RXRA	Direct		MXI1	RCOR1	Indirect
				EP300	IRF3	Direct		CHD2	MAX	No
								BHLHE40	RCOR1	Indirect
								BCLAF1	MTA3	Indirect
								PAX5	POU2F2	Indirect
								BCLAF1	PML	Indirect
								CREB1	STAT5A	Indirect
								EP300	RELA	Direct
								CHD2	TBL1XR1	Indirect
								ATF2	IRF4	Indirect
								IRF4	RUNX3	Indirect
								ATF2	CREB1	Indirect
								MAZ	RCOR1	No
								MAZ	TBL1XR1	No
								IRF4	MTA3	Indirect
								MTA3	POU2F2	Indirect
								BHLHE40	MAZ	Indirect
								MAX	SIN3A	Indirect
								CHD1	MXI1	Indirect
								MXI1	TBL1XR1	Indirect
								FOXM1	IRF4	Indirect
								PML	POU2F2	Indirect
								BCLAF1	FOXM1	Indirect
								MEF2A	NFIC	Indirect
								ATF2	BCL11A	Indirect
								ATF2	RELA	Indirect
								BCL11A	PAX5	No
								BCLAF1	STAT5A	Indirect
								ATF2	BATF	Indirect
								MEF2A	RUNX3	Indirect
								FOXM1	MEF2A	Indirect
								POLR2A	POLR2AphosphoS2	NA
								EBF1	EP300	Indirect
								POU2F2	STAT5A	Indirect
								CUX1	EP300	Indirect
								BHLHE40	MAX	Indirect
								MEF2A	MEF2C	Indirect
								EP300	NFIC	Indirect
								RAD21	ZNF143	Indirect
								FOXM1	TBL1XR1	Indirect
								IRF4	PAX5	No
								EP300	STAT3	Direct
								MAZ	SIN3A	Indirect
								CTCF	ZNF143	Indirect
								POU2F2	SP1	Indirect
								MAZ	STAT1	Indirect
								PML	TAF1	Indirect
								BCLAF1	TBL1XR1	Indirect
								BATF	RUNX3	No
								BATF	BCL11A	No
								CHD2	SP1	Indirect
								CREB1	TBL1XR1	Indirect
								CREB1	SP1	Indirect
								CHD1	EP300	Indirect
								EGR1	GABPA	Indirect
								EP300	MEF2A	Direct
								BCLAF1	YY1	Indirect
								MTA3	PAX5	No
								TCF12	TCF3	Direct
								BATF	NFIC	No
								RUNX3	SP1	Indirect
								PAX5	RUNX3	Indirect
								FOXM1	RELA	Indirect
								MTA3	SP1	Indirect
								ATF2	TBL1XR1	Indirect
								CHD2	STAT1	Indirect
								CHD1	CHD2	Indirect
								SP1	TCF12	Indirect
								MXI1	TBP	Indirect
								CHD1	MAZ	No
								IRF4	SP1	Indirect
								IRF4	STAT5A	Indirect
								PML	SP1	Direct
								EGR1	ELF1	Indirect
								BCLAF1	RCOR1	Indirect
								BCL11A	NFIC	Indirect
								BATF	EP300	Indirect
								PML	TBL1XR1	Indirect
								EP300	JUND	Direct
								CHD2	CREB1	Indirect
								MAX	RCOR1	Indirect
								CHD2	PAX5	No
								SP1	TBL1XR1	Indirect
								CEBPB	EP300	Direct
								NFIC	RELA	Indirect
								BCLAF1	IRF4	Indirect
								MAX	STAT1	Indirect
								ELK1	MAZ	Indirect
								CHD1	SIN3A	Indirect
								POU2F2	RUNX3	Indirect
								BCLAF1	PAX5	No
								MXI1	STAT1	Indirect
								EP300	MEF2C	Direct
								CEBPB	IRF4	Indirect
								ELK1	MXI1	Indirect
								POU2F2	TAF1	Indirect
								EGR1	SRF	Indirect
								CHD2	SIN3A	Indirect
								EP300	TCF12	Direct
								RELA	RUNX3	Indirect
								BCLAF1	CHD2	Indirect
								BCLAF1	MAX	Indirect
								TBL1XR1	TBP	Indirect
								BCLAF1	MAZ	Indirect
								CREB1	YY1	Direct
								FOXM1	MEF2C	Indirect
								ELF1	SRF	Indirect
								ATF2	MEF2C	Indirect
								CREB1	MAZ	Indirect
								CHD1	MAX	Indirect
								BCLAF1	SP1	Indirect
								CHD1	RCOR1	Indirect
								ELK1	TBL1XR1	Indirect
								CHD1	TBL1XR1	Indirect
								BHLHE40	SP1	Indirect
								CREB1	MAX	Indirect
								CREB1	RCOR1	Indirect
								MTA3	TAF1	Indirect
								BHLHE40	CREB1	Indirect
								EP300	ESRRA	Indirect
								RCOR1	TBP	Indirect
								ELF1	GABPA	Indirect
								MAX	PAX5	Indirect
								CHD2	ELK1	Indirect
								RCOR1	STAT1	Indirect
								MEF2A	TBL1XR1	Indirect
								MXI1	RFX5	Indirect
								BCLAF1	BHLHE40	Indirect
								ELK1	EP300	Direct
								EP300	SREBF1	Direct
								E2F4	MXI1	Indirect
								ELK1	RCOR1	Indirect
								CHD2	RFX5	No
								CHD2	TBP	Indirect
								BHLHE40	PAX5	No
								MEF2C	TBL1XR1	Indirect
								ELK1	MAX	Indirect
								MAX	SP1	Indirect
								MEF2C	RUNX3	Indirect
								MAZ	NRF1	No
								STAT1	TBL1XR1	Indirect
								MAX	YY1	Direct
								E2F4	MAZ	No
								PAX5	SRF	Indirect
								IRF4	POU2F2	Indirect
								MAZ	SP1	Indirect
								PAX5	YY1	Indirect
								PML	YY1	Indirect
								H2AFZ	H3K9ac	NA
								MTA3	YY1	Indirect
								EP300	RFX5	Indirect
								CREB1	MEF2C	Indirect
								STAT5A	YY1	Indirect
								CREB1	MEF2A	Indirect
								BCLAF1	STAT1	Indirect
								CUX1	TBL1XR1	Indirect
								PAX5	TCF3	Indirect
								MEF2C	PML	Indirect
								EP300	IKZF1	Indirect
								RUNX3	TCF12	Indirect
								POU2F2	TCF12	Indirect
								STAT5A	TCF3	Indirect
								FOXM1	YY1	Indirect
								MAZ	RFX5	No
								RCOR1	RFX5	Indirect
								CHD1	TBP	Indirect
								SP1	YY1	Direct
								E2F4	MAX	Indirect
								MXI1	NRF1	Indirect
								EBF1	PAX5	Direct
								ESRRA	RCOR1	Indirect
								POU2F2	YY1	Indirect
								CREB1	STAT1	Indirect
								ELF1	PAX5	Indirect
								MAX	NRF1	No
								ESRRA	TBL1XR1	Indirect
								ELF1	POLR2A	Indirect
								EBF1	SP1	Indirect
								BHLHE40	EBF1	No
								H2AFZ	H3K4me3	NA
								ATF2	JUND	Indirect
								CHD2	E2F4	Indirect
								CREB1	TCF12	Indirect
								ESRRA	MXI1	Indirect
								BCLAF1	CHD1	Direct
								POU2F2	TCF3	Indirect
								MAZ	YY1	No
								PML	POLR2A	Indirect
								RCOR1	STAT3	Indirect
								EBF1	TCF12	Indirect
								BCL11A	EBF1	Indirect
								EGR1	POLR2A	Indirect
								CHD2	POU2F2	Indirect
								E2F4	SIN3A	Direct
								EBF1	RELA	Indirect
								CREB1	ELF1	Indirect
								EP300	TAF1	Indirect
								PAX5	TAF1	Indirect
								RFX5	TBL1XR1	Indirect
								MAX	RFX5	No
								BCLAF1	ELK1	Indirect
								BCLAF1	MEF2C	Indirect
								CHD1	ELK1	Indirect
								EGR1	PAX5	Indirect
								EBF1	RUNX3	No
								ELK1	SIN3A	Indirect
								RFX5	STAT1	Indirect
								BCLAF1	TCF12	Indirect
								ATF2	TBP	Indirect
								CHD2	NRF1	Indirect
								CHD2	ESRRA	Indirect
								CHD1	PML	Indirect
								EBF1	POU2F2	No
								CREB1	SRF	Direct
								MAX	USF2	Indirect
								ESRRA	MAZ	No
								BHLHE40	ESRRA	Indirect
								EP300	POLR2AphosphoS2	NA
								PML	TBP	Indirect
								EBF1	MXI1	No
								PAX5	POLR2AphosphoS5	NA
								PML	POLR2AphosphoS5	NA
								PAX5	REST	Indirect
								SP1	TAF1	Indirect
								ESRRA	PML	Indirect
								RCOR1	SREBF1	Indirect
								H2AFZ	H3K4me2	NA
								BCLAF1	E2F4	Indirect
								CREB1	ELK1	Indirect
								ATF2	STAT3	Indirect
								MTA3	POLR2AphosphoS5	NA
								EP300	MAFK	Indirect
								EP300	SPI1	Indirect
								BCLAF1	ESRRA	Indirect
								BHLHE40	USF2	Indirect
								MAX	POLR2A	Indirect
								EP300	USF2	Direct
								SRF	TCF12	Indirect
								POU2F2	REST	Indirect
								STAT3	TBP	Indirect
								EP300	SREBF2	Direct
								SRF	YY1	Indirect
								PAX5	ZBTB33	Indirect
								CREB1	RFX5	Indirect
								PAX5	PBX3	No
								MXI1	SREBF1	Indirect
								PAX5	ZEB1	Indirect
								MTA3	REST	Indirect
								MAX	TAF1	Direct
								EP300	ZNF384	Indirect
								PML	POLR2AphosphoS2	NA
								SRF	USF1	Indirect
								ELF1	ZEB1	Indirect
								BCL3	EP300	Direct
								EGR1	REST	Indirect
								CREB1	EGR1	Indirect
								EGR1	USF1	Indirect
								CHD2	POLR2AphosphoS2	NA
								BATF	JUND	Direct
								CHD2	USF2	Indirect
								MAX	SRF	Indirect
								MTA3	POLR2AphosphoS2	NA
								MXI1	USF2	Indirect
								EGR1	ZEB1	Indirect
								CREB1	POLR2AphosphoS2	NA
								CREB1	H2AFZ	Indirect
								REST	SRF	Indirect
								SRF	ZEB1	Indirect
								MXI1	POLR2AphosphoS2	NA
								SRF	TCF3	Direct
								EP300	WRNIP1	Indirect
								BCLAF1	WRNIP1	Indirect
								CHD1	H3K4me3	NA
								PAX5	WRNIP1	No
								EGR1	TCF3	Indirect
								CREB1	ETS1	Indirect
