# Supplementary material for: Systematic identification of protein combinations mediating chromatin looping
Source: Nat Commun. 2016 Jul 27;7:12249. doi: 10.1038/ncomms12249 (PMC4974460; doi:10.1038/ncomms12249)
Supplement: Supplementary Data 5 — Cell-type-specific DBP cliques and common DBP cliques in GM12878 and K562. [file ncomms12249-s6.xlsx]

## Sheet: net021
Clique	Aveage 1D Correlation	z-score	Average 3D Correlation	z-score
CEBPB, ATF2, RUNX3, MTA3, FOXM1, NFIC, PML	0.653518	3.26715	0.411292	1.79716
CEBPB, STAT5A, RUNX3, MTA3, FOXM1, PML	0.652998	3.26384	0.407277	1.76569
NFATC1, CEBPB, PML, MTA3, FOXM1, STAT5A	0.647222	3.22711	0.404999	1.74783
NFATC1, CEBPB, PML, MTA3, FOXM1, NFIC, ATF2	0.642735	3.19858	0.413071	1.8111
FOXM1, CREB1, PML, MTA3, ATF2, RUNX3	0.63562	3.15334	0.416938	1.84141
STAT5A, MTA3, PML, RUNX3, CREB1, FOXM1	0.634843	3.1484	0.414537	1.82259
MEF2A, ATF2, NFIC, RUNX3, FOXM1	0.617649	3.03907	0.396016	1.67743
CEBPB, ATF2, RUNX3, MTA3, FOXM1, IRF4	0.610026	2.99059	0.3955	1.67339
STAT5A, MTA3, PML, RUNX3, POU2F2	0.602595	2.94334	0.405714	1.75344
RELA, NFIC, RUNX3, FOXM1, ATF2	0.601102	2.93385	0.396422	1.68061
CEBPB, STAT5A, RUNX3, MTA3, FOXM1, IRF4	0.600882	2.93245	0.393011	1.65388
CTCF, RAD21, ZNF143, SMC3	0.595749	2.89981	0.382677	1.57289
CEBPB, ATF2, EP300, NFIC	0.586435	2.84058	0.410114	1.78793
STAT5A, MTA3, IRF4, BCLAF1, FOXM1	0.568487	2.72646	0.394475	1.66536
MTA3, SP1, RUNX3, CREB1, PML	0.564622	2.70188	0.40283	1.73084
STAT5A, MTA3, PML, YY1, FOXM1, BCLAF1, CREB1	0.563708	2.69607	0.395042	1.6698
MEF2A, ATF2, NFIC, EP300	0.563227	2.69301	0.411047	1.79524
FOXM1, CREB1, PML, MEF2C, RUNX3, ATF2	0.562926	2.6911	0.387091	1.60748
BATF, ATF2, BCL11A, RUNX3, NFIC	0.561356	2.68111	0.374143	1.506
RELA, NFIC, EP300, ATF2	0.555939	2.64667	0.421027	1.87346
STAT5A, MTA3, IRF4, RUNX3, POU2F2	0.547697	2.59426	0.394879	1.66852
MAX, CHD2, MAZ, RCOR1, BHLHE40, MXI1	0.546819	2.58868	0.39152	1.64219
MTA3, SP1, RUNX3, POU2F2, PML	0.545869	2.58264	0.400384	1.71167
TBL1XR1, EP300, CHD2, SP1, BHLHE40	0.544739	2.57545	0.400439	1.7121
STAT5A, MTA3, PML, YY1, POU2F2	0.543829	2.56967	0.387027	1.60698
BATF, ATF2, BCL11A, RUNX3, IRF4	0.541197	2.55293	0.356872	1.37064
BATF, ATF2, BCL11A, EP300, NFIC	0.539253	2.54057	0.387035	1.60704
CEBPB, ATF2, EP300, IRF4	0.538351	2.53483	0.380913	1.55907
BATF, ATF2, BCL11A, EP300, IRF4	0.536305	2.52182	0.366031	1.44243
MEF2A, ATF2, MEF2C, RUNX3, FOXM1, CREB1	0.53432	2.5092	0.372666	1.49442
EP300, IRF4, SP1	0.532969	2.50061	0.403937	1.73951
TBL1XR1, ATF2, PML, FOXM1, MEF2C, CREB1	0.528976	2.47522	0.379545	1.54834
BCL11A, RUNX3, PAX5, IRF4	0.523867	2.44273	0.346752	1.29133
TBL1XR1, EP300, CHD2, RCOR1, ESRRA, BHLHE40	0.519656	2.41595	0.37897	1.54383
TBL1XR1, RFX5, RCOR1, CHD2, EP300	0.516776	2.39764	0.369392	1.46877
IRF4, PAX5, SP1, MTA3, RUNX3, POU2F2	0.51469	2.38438	0.396528	1.68144
MTA3, SP1, YY1, PML, BCLAF1, CREB1	0.513365	2.37595	0.382297	1.56991
TBP, TBL1XR1, CHD1, RCOR1, CHD2, EP300	0.512638	2.37133	0.364134	1.42756
TBL1XR1, BCLAF1, MAZ, CHD2, RCOR1, BHLHE40, CREB1	0.512054	2.36762	0.380572	1.55639
TBL1XR1, MXI1, RCOR1, MAZ, CHD2, BHLHE40, ESRRA	0.508878	2.34742	0.37515	1.51389
BCL3, STAT5A, NFATC1	0.507794	2.34053	0.279616	0.765151
TBL1XR1, BCLAF1, FOXM1, PML, MEF2C, CREB1	0.507578	2.33916	0.374972	1.5125
TBL1XR1, BCLAF1, PML, SP1, CREB1	0.506465	2.33208	0.378622	1.5411
MEF2A, ATF2, MEF2C, TBL1XR1, EP300	0.504645	2.32051	0.370323	1.47606
MEF2A, ATF2, MEF2C, TBL1XR1, FOXM1, CREB1	0.503901	2.31578	0.366309	1.4446
TBL1XR1, EP300, CHD2, RCOR1, ELK1, CHD1	0.503514	2.31331	0.348705	1.30664
SREBF1, RCOR1, TBL1XR1, EP300	0.503236	2.31154	0.349126	1.30993
MAX, CHD2, MAZ, RCOR1, BHLHE40, CREB1, BCLAF1	0.50246	2.30661	0.379593	1.54872
IRF4, PAX5, SP1, MTA3, BCLAF1	0.502244	2.30524	0.385979	1.59877
BCL3, NFIC, NFATC1	0.500425	2.29367	0.312523	1.02306
TBP, TBL1XR1, CHD1, RCOR1, CHD2, MXI1	0.499903	2.29035	0.357096	1.3724
CHD2, POU2F2, SP1, PAX5	0.499731	2.28926	0.401792	1.7227
STAT3, EP300, TBP, TBL1XR1, RCOR1	0.496897	2.27124	0.360504	1.39911
MAX, CHD2, MAZ, RCOR1, STAT1, RFX5, MXI1	0.496657	2.26971	0.363276	1.42083
TBL1XR1, BCLAF1, MAZ, CHD2, SP1, CREB1, BHLHE40	0.496563	2.26911	0.382268	1.56969
TBL1XR1, RFX5, RCOR1, CHD2, STAT1, MAZ, MXI1	0.495623	2.26313	0.361459	1.40659
ELK1, STAT1, MAZ, MAX, CHD2, RCOR1, MXI1, CHD1	0.492222	2.24151	0.347321	1.29578
TBL1XR1, MXI1, RCOR1, MAZ, CHD2, ELK1, STAT1, CHD1	0.491916	2.23957	0.34672	1.29108
NRF1, MAX, STAT1, MAZ, RCOR1, MXI1, CHD2	0.491277	2.2355	0.355957	1.36347
MAX, CHD2, MAZ, SP1, BHLHE40, CREB1, BCLAF1	0.490471	2.23038	0.383525	1.57953
EP300, EBF1, SP1, BHLHE40	0.489056	2.22138	0.41604	1.83437
ELK1, STAT1, MAZ, MAX, CHD2, SIN3A, MXI1, CHD1	0.488372	2.21703	0.349711	1.31452
TBL1XR1, BCLAF1, MAZ, CHD2, RCOR1, ESRRA, BHLHE40	0.487369	2.21065	0.368267	1.45995
POLR2AphosphoS5, POU2F2, MTA3, PML	0.486298	2.20384	0.349337	1.31158
CUX1, EP300, TBL1XR1, STAT3, RCOR1	0.48472	2.19381	0.335642	1.20425
MAX, CHD2, PAX5, BHLHE40, SP1, BCLAF1	0.483504	2.18608	0.383809	1.58176
TBL1XR1, EP300, CHD2, RCOR1, ELK1, E2F4	0.481953	2.17621	0.336786	1.21322
BCL3, NFIC, RUNX3	0.48192	2.176	0.316749	1.05618
MTA3, SP1, YY1, PAX5, BCLAF1	0.481396	2.17267	0.37262	1.49406
POLR2AphosphoS2, CREB1, PML, MTA3	0.480853	2.16922	0.388846	1.62124
TBL1XR1, BCLAF1, FOXM1, PML, ESRRA	0.479875	2.163	0.359242	1.38921
ELK1, STAT1, MAZ, MAX, CHD2, RCOR1, MXI1, E2F4	0.479836	2.16275	0.343021	1.26209
MAFK, RCOR1, TBL1XR1, EP300	0.4787	2.15552	0.344574	1.27426
TBL1XR1, MXI1, RCOR1, MAZ, CHD2, ELK1, STAT1, E2F4	0.478502	2.15427	0.341302	1.24861
TBL1XR1, BCLAF1, MAZ, CHD2, RCOR1, STAT1, ELK1, CREB1	0.478092	2.15166	0.357029	1.37187
TAF1, SP1, YY1, POU2F2, MTA3, PML	0.477373	2.14709	0.363173	1.42003
USF2, BHLHE40, MXI1, MAX, CHD2	0.477328	2.14681	0.373111	1.49791
ELK1, STAT1, MAZ, MAX, CHD2, SIN3A, MXI1, E2F4	0.475338	2.13415	0.3452	1.27916
TCF12, SP1, CREB1, RUNX3	0.475082	2.13252	0.376147	1.52171
ELK1, STAT1, MAZ, MAX, CHD2, RCOR1, BCLAF1, CREB1	0.47364	2.12335	0.357444	1.37513
TCF12, SP1, PAX5, POU2F2, YY1	0.473502	2.12247	0.372723	1.49488
TBP, TBL1XR1, ATF2, PML	0.473341	2.12145	0.385482	1.59488
TBL1XR1, RFX5, RCOR1, CHD2, STAT1, MAZ, CREB1	0.473113	2.12	0.356485	1.36761
TBL1XR1, BCLAF1, MAZ, CHD2, RCOR1, STAT1, ELK1, CHD1	0.472648	2.11704	0.344497	1.27365
STAT3, EP300, TBP, TBL1XR1, ATF2	0.47208	2.11343	0.370182	1.47496
USF2, BHLHE40, EP300, CHD2	0.471193	2.10779	0.381871	1.56658
ELK1, STAT1, MAZ, MAX, CHD2, RCOR1, BCLAF1, CHD1	0.469777	2.09879	0.344944	1.27716
MAX, CHD2, MAZ, RCOR1, STAT1, RFX5, CREB1	0.469486	2.09694	0.358815	1.38587
MAX, YY1, BCLAF1, MAZ, SP1, CREB1	0.467881	2.08673	0.361029	1.40322
TCF12, SP1, PAX5, BCLAF1, YY1	0.467162	2.08216	0.360987	1.40289
NFIC, EBF1, BCL11A, EP300	0.46676	2.0796	0.377266	1.53048
SREBF1, RCOR1, TBL1XR1, MXI1	0.465817	2.07361	0.338784	1.22888
POLR2AphosphoS2, POLR2AphosphoS5, POLR2A, PML	0.46564	2.07248	0.364995	1.43431
MAX, YY1, BCLAF1, MAZ, STAT1, CREB1	0.465541	2.07185	0.354003	1.34816
MAX, YY1, BCLAF1, PAX5, SP1	0.465525	2.07175	0.358266	1.38157
BCL11A, EP300, TCF12, EBF1	0.465364	2.07073	0.373353	1.49981
TCF12, SP1, EP300, EBF1	0.465334	2.07054	0.411133	1.79591
JUND, ATF2, EP300, BATF	0.464882	2.06766	0.374321	1.5074
TAF1, POLR2A, POU2F2, PML	0.463433	2.05845	0.347982	1.30097
TAF1, SP1, YY1, POU2F2, MTA3, PAX5	0.463056	2.05605	0.365795	1.44057
SREBF2, BHLHE40, TBL1XR1, EP300	0.462864	2.05483	0.358823	1.38593
TBL1XR1, BCLAF1, PML, CHD1	0.462271	2.05106	0.352081	1.33309
TBL1XR1, BCLAF1, MAZ, CHD2, RCOR1, STAT1, ELK1, E2F4	0.461227	2.04442	0.339601	1.23528
ESRRA, YY1, BCLAF1, PML, FOXM1	0.460784	2.04161	0.350741	1.32259
POLR2AphosphoS5, POU2F2, POLR2A, PML	0.460645	2.04072	0.334729	1.1971
ELK1, STAT1, MAZ, MAX, CHD2, RCOR1, BCLAF1, E2F4	0.459385	2.03271	0.341167	1.24755
BCL3, STAT5A, RUNX3	0.459017	2.03037	0.301523	0.936849
NFIC, EBF1, BCL11A, RUNX3	0.458318	2.02592	0.354294	1.35043
TCF12, SP1, PAX5, POU2F2, RUNX3, EBF1	0.455028	2.00501	0.39789	1.69212
TCF12, SP1, CREB1, BCLAF1, YY1	0.454675	2.00276	0.354017	1.34826
BCL11A, RUNX3, PAX5, TCF12, EBF1	0.453039	1.99236	0.364843	1.43311
SIN3A, MAX, STAT1, MAZ, YY1, CHD1	0.451294	1.98126	0.322521	1.10142
MAX, YY1, BCLAF1, MAZ, STAT1, CHD1	0.449979	1.9729	0.33428	1.19358
EBF1, PAX5, BHLHE40, SP1	0.449755	1.97148	0.407282	1.76573
TCF3, STAT5A, POU2F2	0.448532	1.9637	0.35186	1.33136
MAFK, RCOR1, TBL1XR1, MXI1	0.44739	1.95643	0.32573	1.12657
RELA, NFIC, EP300, EBF1	0.44515	1.9422	0.410392	1.79011
POLR2AphosphoS5, POU2F2, MTA3, PAX5	0.444941	1.94086	0.343493	1.26578
E2F4, MAX, STAT1, MAZ, YY1, BCLAF1	0.440547	1.91293	0.328675	1.14965
GABPA, EGR1, SRF, POLR2A, ELF1	0.439074	1.90356	0.307366	0.982641
CHD1, BCLAF1, PML, YY1	0.439043	1.90336	0.341487	1.25006
SIN3A, MAX, STAT1, MAZ, YY1, E2F4	0.438901	1.90246	0.316864	1.05708
POLR2AphosphoS2, POLR2AphosphoS5, MTA3, PML	0.43842	1.8994	0.364927	1.43378
NRF1, MAX, STAT1, MAZ, YY1	0.435108	1.87834	0.319877	1.08069
RELA, NFIC, RUNX3, EBF1	0.434785	1.87628	0.377633	1.53335
TBP, TBL1XR1, CHD1, PML	0.434304	1.87323	0.344058	1.27021
REST, MTA3, POU2F2, PAX5	0.432961	1.86469	0.386717	1.60455
TAF1, SP1, YY1, MAX, PAX5	0.431134	1.85307	0.33554	1.20346
BCL3, NFIC, EP300	0.424266	1.8094	0.343146	1.26306
TCF12, SRF, YY1, PAX5	0.42366	1.80554	0.347372	1.29619
POLR2AphosphoS2, MXI1, CHD2	0.420754	1.78706	0.357717	1.37726
H2AFZ, MTA3, CREB1	0.420639	1.78633	0.339358	1.23338
USF1, EGR1, SRF, GABPA	0.420578	1.78595	0.295825	0.892188
TAF1, SP1, EBF1, POU2F2, PAX5	0.419577	1.77958	0.394147	1.66279
BRCA1, CHD2, MAX, BHLHE40	0.417057	1.76356	0.315407	1.04566
USF2, BHLHE40, EP300, EBF1	0.416268	1.75854	0.385257	1.59311
SIN3A, MAX, POLR2A	0.415568	1.75409	0.32692	1.13589
TCF3, EBF1, POU2F2, TCF12, PAX5	0.415541	1.75392	0.389983	1.63015
POLR2AphosphoS2, CHD2, EP300	0.414827	1.74937	0.37868	1.54156
ESRRA, YY1, BCLAF1, MAZ	0.413349	1.73998	0.330525	1.16415
BRCA1, CHD2, MAX, STAT1	0.412303	1.73333	0.265578	0.655128
ETS1, BCLAF1, YY1, CREB1	0.410471	1.72168	0.312793	1.02517
EP300, EBF1, MEF2C	0.409921	1.71818	0.399451	1.70435
ZNF143, MAZ, YY1, STAT1	0.409294	1.71419	0.300051	0.925308
ELF1, SRF, PAX5, MAX, YY1	0.408655	1.71013	0.325808	1.12718
WRNIP1, BCLAF1, YY1, STAT1, CREB1	0.406964	1.69938	0.338383	1.22573
ELF1, SRF, CREB1, MAX, YY1	0.40684	1.69859	0.329485	1.15599
EP300, EBF1, ELK1	0.404933	1.68646	0.364358	1.42931
TAF1, POLR2A, MAX	0.404625	1.68451	0.308713	0.9932
WRNIP1, BCLAF1, YY1, PAX5	0.402021	1.66795	0.342216	1.25578
TAF1, SP1, EBF1, EP300	0.400327	1.65717	0.400002	1.70867
IRF4, PAX5, WRNIP1, BCLAF1	0.397627	1.64001	0.353695	1.34574
TCF12, SRF, YY1, CREB1	0.396033	1.62987	0.33331	1.18598
EP300, WRNIP1, IRF4	0.390185	1.59268	0.355387	1.359
TCF12, SRF, EBF1, EP300	0.36696	1.445	0.390136	1.63135
IRF4, PAX5, WRNIP1, POU2F2	0.38982	1.59036	0.361749	1.40887
WRNIP1, BCLAF1, BHLHE40, CREB1	0.38788	1.57803	0.353535	1.34449
REST, MTA3, CREB1	0.387539	1.57586	0.374301	1.50724
WRNIP1, POU2F2, YY1, PAX5	0.387442	1.57524	0.346648	1.29051
H3K9ac, EP300, CHD2	0.336212	1.24949	0.387397	1.60988
ELF1, SRF, POLR2A, MAX	0.387307	1.57438	0.311158	1.01236
REST, EBF1, POU2F2, PAX5	0.343193	1.29387	0.387009	1.60684
EP300, WRNIP1, EBF1, BHLHE40	0.38682	1.57129	0.370349	1.47627
IKZF1, EBF1, NFIC, EP300	0.386527	1.56943	0.354281	1.35033
SPI1, EBF1, EP300	0.325627	1.18218	0.384388	1.5863
H3K4me3, CHD1, SIN3A	0.38403	1.55355	0.2773	0.746999
ELK1, STAT1, EBF1, SIN3A, MXI1	0.383626	1.55098	0.345873	1.28444
EGR1, CHD2, BHLHE40, PAX5	0.383453	1.54988	0.368796	1.4641
POLR2AphosphoS2, POLR2AphosphoS5, POLR2A, EP300, EBF1	0.355455	1.37185	0.383443	1.57889
ELF1, SRF, CREB1, ZEB1, EGR1	0.38263	1.54464	0.33731	1.21733
TCF3, EBF1, SRF, PAX5, TCF12	0.379775	1.52649	0.37945	1.54759
PBX3, EBF1, EP300	0.32767	1.19517	0.37909	1.54477
USF1, EGR1, SRF, PAX5	0.378885	1.52083	0.343512	1.26593
POLR2AphosphoS2, CREB1, CHD2	0.378672	1.51948	0.352764	1.33845
H3K4me3, EBF1, POLR2A, EP300, POLR2AphosphoS5	0.313993	1.1082	0.377926	1.53565
WRNIP1, BCLAF1, BHLHE40, PAX5	0.377084	1.50938	0.349708	1.31449
H2AFZ, MAX, CREB1	0.376915	1.5083	0.32801	1.14443
EP300, ZEB1, EBF1, BHLHE40	0.324774	1.17675	0.376638	1.52556
EP300, SRF, POLR2A, EBF1	0.295973	0.993615	0.375793	1.51894
USF2, BHLHE40, MXI1, EBF1	0.37356	1.48697	0.372016	1.48934
EGR1, CHD2, BHLHE40, CREB1	0.371893	1.47637	0.368978	1.46552
ZBTB33, EBF1, POU2F2, PAX5	0.342028	1.28647	0.370425	1.47686
MYC, EBF1, EP300	0.232024	0.586983	0.369337	1.46833
PBX3, EBF1, PAX5	0.317477	1.13035	0.36878	1.46397
EP300, ZEB1, EBF1, SRF	0.268321	0.817788	0.367303	1.45239
H3K4me3, EBF1, H2AFZ, H3K9ac, EP300	0.300235	1.02072	0.366898	1.44922
REST, EBF1, SRF, EP300	0.268178	0.816878	0.365579	1.43888
EBF1, PAX5, WRNIP1, POU2F2	0.341595	1.28371	0.36551	1.43834
POLR2AphosphoS5, POU2F2, PAX5, EBF1	0.364624	1.43015	0.348132	1.30214
TCF3, EBF1, SRF, PAX5, EGR1	0.332364	1.22501	0.363367	1.42154
SPI1, EBF1, PAX5	0.265188	0.797864	0.362284	1.41306
EBF1, PAX5, BHLHE40, WRNIP1	0.341992	1.28624	0.361342	1.40568
ZBTB33, EBF1, EP300	0.284854	0.922914	0.360025	1.39535
MAZ, ZEB1, CREB1, BHLHE40	0.34304	1.2929	0.359512	1.39133
REST, EBF1, SRF, PAX5, EGR1	0.316852	1.12638	0.35877	1.38552
RXRA, BHLHE40, EP300	0.358558	1.39158	0.353074	1.34087
POLR2AphosphoS2, MXI1, EBF1	0.280941	0.898031	0.358178	1.38088
EGR1, BHLHE40, ZEB1, PAX5, EBF1	0.289483	0.95235	0.358042	1.37981
H3K4me3, EBF1, POLR2A, EP300, H3K9ac	0.305572	1.05466	0.357722	1.3773
REST, CREB1, SRF, EGR1	0.354535	1.36599	0.34063	1.24335
H3K4me3, CHD1, EP300	0.346497	1.31489	0.354204	1.34973
H3K27ac, EP300, H3K9ac, ATF2	0.316804	1.12608	0.354165	1.34942
EBF1, MEF2C, RUNX3	0.352863	1.35537	0.352744	1.33829
POLR2AphosphoS5, POU2F2, POLR2A, EBF1	0.352419	1.35254	0.333894	1.19055
ELF1, SRF, PAX5, ZEB1, EBF1, EGR1	0.336005	1.24817	0.349014	1.30905
TAF1, POLR2A, POU2F2, EBF1	0.338506	1.26407	0.348376	1.30405
H3K4me2, EBF1, H3K4me3, H2AFZ, EP300	0.260166	0.765931	0.347969	1.30087
TCF3, EBF1, POU2F2, POLR2A	0.303081	1.03881	0.347234	1.29511
BCL3, POLR2AphosphoS5, EP300	0.258896	0.757857	0.345894	1.2846
ELF1, SRF, POLR2A, EGR1, EBF1	0.324498	1.175	0.343331	1.26452
EGR1, BHLHE40, ZEB1, CREB1	0.281094	0.899006	0.341796	1.25249
H3K27ac, EP300, H3K9ac, H3K4me3, EBF1	0.312377	1.09793	0.3417	1.25173
TCF3, EBF1, SRF, POLR2A, EGR1	0.291601	0.965818	0.340414	1.24165
H3K4me1, EBF1, H3K4me2, EP300	0.198259	0.372278	0.339428	1.23392
H3K9ac, EP300, TAF1, POLR2A, EBF1	0.30726	1.06539	0.338485	1.22653
H3K9ac, EGR1, CHD2	0.229403	0.570318	0.338164	1.22402
H3K79me2, EP300, H3K4me3	0.210977	0.453153	0.332264	1.17778
H3K9ac, EGR1, POLR2A, EBF1	0.243127	0.657582	0.332219	1.17743
EBF1, STAT1, WRNIP1	0.27815	0.880284	0.322847	1.10397
H3K4me3, EBF1, POLR2A, SIN3A	0.263498	0.787119	0.308182	0.989032
