# Supplementary material for: Systematic identification of protein combinations mediating chromatin looping
Source: Nat Commun. 2016 Jul 27;7:12249. doi: 10.1038/ncomms12249 (PMC4974460; doi:10.1038/ncomms12249)
Supplement: Supplementary Data 6 — Accuracy of different TFs in discriminating the cell-type-specific binding of the STAT5A-CEBPB-PML clique. [file ncomms12249-s7.xlsx]

## Sheet: Sheet1
Shared cliques	GM12878-specific cliques	K562-specific cliques
CUX1, EP300, TBL1XR1, RCOR1	MAZ, BHLHE40, MXI1	MYC, RCOR1, STAT5A
CHD2, MAX, MYC, MAZ	BCLAF1, CHD2, EP300, BHLHE40, CREB1	JUND, MYC, RCOR1
CREB1, MAX, MYC, MAZ	SP1, BCLAF1, CREB1, TBL1XR1, PML	TBP, MYC, POLR2A
CEBPB, EP300, TBL1XR1, MAFK	MXI1, CHD2, RCOR1, RFX5	PML, MYC, POLR2A
TBL1XR1, RCOR1, MAFK, EP300	TBP, CHD1, CHD2, EP300	H3K27ac, MYC, POLR2A
EP300, H3K4me3, H3K4me2, H2AFZ	SP1, BCLAF1, CREB1, TBL1XR1, CHD2, BHLHE40	CEBPB, MYC, RCOR1
H3K4me1, EP300, H3K4me2	SP1, BCLAF1, CREB1, YY1, PML	REST, MYC, RCOR1
RAD21, CTCF, SMC3	CEBPB, BCLAF1, CREB1
STAT5A, CEBPB, PML	MXI1, CHD2, RCOR1, ELK1, CHD1
MEF2A, CEBPB, EP300	TBP, CHD1, CHD2, MXI1
SRF, MAX, MYC	MEF2A, CREB1, TBL1XR1, PML
ZNF143, CTCF, SMC3	MAX, MXI1, RCOR1, ELK1, CHD1
JUND, CEBPB, EP300	MAX, MXI1, RCOR1, RFX5
H3K79me2, EP300, H3K4me3	MXI1, CHD2, RCOR1, NRF1
ELF1, BHLHE40, EGR1	BCLAF1, CHD2, EP300, ELK1, CREB1
ELF1, BHLHE40, MAX	STAT1, MAZ, MXI1, SIN3A, ELK1, CHD1
POLR2A, EGR1, H3K9ac	STAT1, MAZ, MXI1, RFX5
REST, EP300, USF1	STAT1, CHD2, RFX5, MXI1
BHLHE40, MAX, H2AFZ	TBP, CHD1, CHD2, TBL1XR1
BHLHE40, MAX, MYC	MAX, MXI1, RCOR1, NRF1
BHLHE40, EGR1, ETS1	MXI1, CHD2, RCOR1, ELK1, E2F4
BHLHE40, EGR1, MYC	SP1, BCLAF1, MAZ, BHLHE40
CEBPB, EP300, ETS1	STAT1, MAZ, MXI1, NRF1
CEBPB, EP300, H3K27ac	STAT1, CHD2, ELK1, SIN3A, MXI1, CHD1
TBL1XR1, RCOR1, MAZ	TBL1XR1, BCLAF1, PML, CHD1
EP300, H3K4me3, H3K27ac	BCLAF1, CHD2, EP300, ELK1, CHD1
H3K27ac, H3K4me3, H3K9ac	MAX, MXI1, RCOR1, ELK1, E2F4
H2AFZ, H3K4me3, H3K9ac	STAT1, CHD2, ELK1, TBL1XR1, BCLAF1, CREB1
	STAT1, CHD2, YY1, BCLAF1, CREB1
	USF2, MXI1, CHD2, BHLHE40
	STAT1, CHD2, NRF1, MXI1
	STAT1, MAZ, MXI1, SIN3A, ELK1, E2F4
	REST, BCLAF1, CREB1, PML
	STAT1, CHD2, ELK1, TBL1XR1, BCLAF1, CHD1
	SP1, BCLAF1, MAZ, YY1
	STAT1, CHD2, ELK1, SIN3A, MXI1, E2F4
	STAT1, CHD2, RFX5, TBL1XR1, CREB1
	STAT5A, BCLAF1, SRF, CREB1, YY1, SP1
	USF2, MXI1, MAX
	PML, BCLAF1, YY1, CHD1
	BCLAF1, CHD2, EP300, ELK1, E2F4
	SRF, BCLAF1, CREB1, CHD2, YY1, SP1
	TAF1, SP1, YY1, PML
	STAT1, MAZ, BCLAF1, ELK1, CHD1
	STAT1, MAZ, BCLAF1, YY1, CHD1
	TBP, CHD1, PML, TBL1XR1
	STAT1, CHD2, YY1, BCLAF1, CHD1
	STAT1, CHD2, ELK1, TBL1XR1, BCLAF1, E2F4
	STAT1, MAZ, YY1, SIN3A, CHD1
	POLR2AphosphoS2, PML, CREB1
	MAX, BCLAF1, ELK1, CHD1
	STAT1, CHD2, YY1, SIN3A, CHD1
	PML, RCOR1, CHD1
	STAT1, MAZ, BCLAF1, YY1, E2F4
	POLR2A, ELF1, SRF, GABPA
	STAT1, MAZ, BCLAF1, ELK1, E2F4
	POLR2AphosphoS2, CHD2, MXI1
	STAT1, CHD2, YY1, BCLAF1, E2F4
	USF1, EGR1, SRF, GABPA
	POLR2AphosphoS2, MAZ, MXI1
	STAT1, MAZ, YY1, SIN3A, E2F4
	TAF1, SP1, YY1, STAT5A
	MAX, BCLAF1, ELK1, E2F4
	STAT1, MAZ, YY1, NRF1
	REST, BCLAF1, CREB1, BHLHE40
	STAT1, CHD2, YY1, SIN3A, E2F4
	EGR1, CHD2, SRF, SP1, CREB1
	STAT5A, BCLAF1, SRF, CREB1, REST
	ELF1, CHD2, YY1, SRF, CREB1
	POLR2AphosphoS5, PML, POLR2AphosphoS2
	STAT1, CHD2, NRF1, YY1
	POLR2AphosphoS2, CHD2, CREB1
	H3K4me3, CHD1, SIN3A
	ETS1, BCLAF1, YY1
