# Supplementary material for: Systematic identification of protein combinations mediating chromatin looping
Source: Nat Commun. 2016 Jul 27;7:12249. doi: 10.1038/ncomms12249 (PMC4974460; doi:10.1038/ncomms12249)
Supplement: Supplementary Data 7 — ENCODE accession codes of ChIP-seq experiments analyzed in this study. [file ncomms12249-s8.xlsx]

## Sheet: classification
TF	Classification Accuracy	Expression fold change (LOG2(GM/K562))
RUNX3	0.996703	8.47573
TEAD4	0.990933	-9.80735
TAL1	0.955079	-13.8094
BCL11A	0.940243	9.5579
BATF	0.936122	8.43965
IRF4	0.932619	16.5484
PAX5	0.922316	12.9174
POU2F2	0.906038	7.66987
BCL3	0.89285	6.43387
GATA2	0.861117	-9.26998
MYC	0.84319	0.417699
EBF1	0.822172	8.00669
MEF2A	0.763239	3.34396
CHD2	0.743664	-0.427361
GABPA	0.734185	-0.199945
SP1	0.733979	-0.382784
RCOR1	0.665362	-1.39443
MAX	0.657737	1.20431
PBX3	0.652174	6.50064
SPI1	0.649083	1.68226
MAFF	0.644138	-3.55592
RAD21	0.63095	0.45929
SMC3	0.614671	1.18056
MXI1	0.613023	-4.96614
KDM5B	0.585411	-3.52278
ETS1	0.584381	8.22719
TBP	0.583351	-1.19647
USF2	0.574696	3.01395
BCLAF1	0.574078	-0.674106
FOS	0.571811	-9.98868
USF1	0.563981	-3.02914
MAZ	0.563157	-0.675478
CHD1	0.562745	0.710258
NFYB	0.561096	0.00416591
ELK1	0.557799	-0.297343
SIX5	0.556769	-7.03342
ZNF143	0.552236	-1.26175
EZH2	0.543581	-0.893025
CTCF	0.542757	1.17005
E2F4	0.533278	0.634007
RFX5	0.527921	1.89108
ELF1	0.526478	0.407187
STAT1	0.525036	1.8303
SIN3A	0.522769	-0.732902
NFE2	0.520091	-14.8387
NRF1	0.519679	-1.72251
EGR1	0.516794	-3.76133
BHLHE40	0.515557	0.107273
YY1	0.515557	1.19218
TAF1	0.515557	-1.79885
ZBTB33	0.515557	-0.305953
NR2C2	0.515557	-0.851261
NFYA	0.515557	-0.0750544
TBL1XR1	0.515557	1.76756
ATF3	0.515557	-1.7616
CTCFL	0.515557	-7.70349
